# Supplementary material for: The Anti-Acne Potential and Chemical Composition of Two Cultivated Cotoneaster Species
Source: Cells. 2022 Jan 21;11(3):367. doi: 10.3390/cells11030367 (PMC8834067; doi:10.3390/cells11030367)
Supplement: Supplementary file 1 [file cells-11-00367-s001.zip]

Archive with 1 entries (1 files):
- cells-1512437-supplementary.pdf
